# Supplementary material for: Preparation of Lake Pigment from Calcium Carbonate and Cyanidin-3-O-Glucoside: Structural Characterization and Formation Mechanism
Source: Foods. 2026 Jul 7;15(13):2409. doi: 10.3390/foods15132409 (PMC13360927; doi:10.3390/foods15132409)
Supplement: Supplementary file 1 [file foods-15-02409-s001.zip]

Archive with 1 entries (1 files):
- foods-4362240-supplementary.pdf
